# Supplementary material for: Development and internal validation of a novel predictive model for SDHB mutations in pheochromocytomas and retroperitoneal paragangliomas
Source: Front Endocrinol (Lausanne). 2023 Dec 21;14:1285631. doi: 10.3389/fendo.2023.1285631 (PMC10764617; doi:10.3389/fendo.2023.1285631)
Supplement: Supplementary file 3 [file Table_1.xls]

## Sheet: Sheet 1
The Supplemental Table 1. The evaluation of the module of missing data.
Clinical characteristics	Hypertension	SBPmax	DBPmax	Primary tumor size	MIBG	Octreotide scintigraphy	Elevated DA	Secretory type
Sex	1	0.491087	0.396924	0.480331	0.423248	0.759412	1	0.706635
Age of onset	0.173042	0.0698443	0.0359187	0.733534	0.703353	0.817121	0.290513	0.393558
Familial history of PPGLs	1	1	0.381427	0.381427	0.516166	0.315644	0.356291	1
Classic symptoms	1	0.110285	0.190616	0.626423	0.164506	1	0.505819	1
Hypertension	NA	NA	NA	0.679887	0.779444	0.885324	0.413836	0.28527
SBPmax	NA	NA	NA	0.501668	0.898224	0.838722	0.343809	0.446528
DBPmax	NA	NA	NA	0.21609	0.948601	0.307162	0.0395738	0.0506325
Origin site	0.799033	0.387163	0.204572	0.0660201	0.0696694	0.0798295	0.772077	0.0074036
Multiple lesions	1	0.317981	0.412493	0.54741	0.05465	0.377409	0.0335258	1
Primary tumor size	0.114034	0.761265	0.675893	NA	0.0401603	0.979828	0.534982	0.941097
Synchronous metastasis	0.263725	0.288499	0.777145	0.777145	0.163054	0.302402	0.0175585	0.0416698
MIBG	0.492205	0.0852198	0.187005	0.0509871	NA	0.04168	0.130188	1
Octreotide scintigraphy	1	1	1	0.810014	0.652765	NA	0.281469	0.320039
Elevated DA	0.735122	0.645244	0.588687	0.864592	0.396591	0.04572	NA	1
No secretory function	0.226138	0.0146611	0.138084	1	0.88457	0.368063	0.0349092	NA
Secretory type of NE	1	0.341758	0.758746	0.364695	0.669148	0.184741	0.009975	1
PPGLs, pheochromocytomas and paragangliomas; SBPmax, the maximum of systolic blood pressure; DBPmax, the maximum of diastolic blood pressure; MIBG, 131I-meta-iodobenzylguanidine; DA, dopamine; E, epinephrine; NE, norepinephrine; IHC, immunohistochemistry.
Clinical characteristics involved in the subsequent logistic regression models were compared between groups with and without missing data. Rows represent clinical characteristics and columns represent the variables with missing data. Continuous variables were compared using the Wilcox tests and categorical variables using the Chi square tests or the Fisher's exact tests and P were presented. If t…
